# Supplementary material for: Natural Compounds for Bone Remodeling: A Computational and Experimental Approach Targeting Bone Metabolism-Related Proteins
Source: Int J Mol Sci. 2024 May 6;25(9):5047. doi: 10.3390/ijms25095047 (PMC11084538; doi:10.3390/ijms25095047)
Supplement: Supplementary file 1 [file ijms-25-05047-s001.zip]

Archive with 1 entries (1 files):
- ijms-2942473-supplementary.pdf
